# Supplementary material for: Precise Stepwise Synthesis of Donor-Acceptor Conjugated Polymer Brushes Grafted from Surfaces
Source: Int J Mol Sci. 2022 May 31;23(11):6162. doi: 10.3390/ijms23116162 (PMC9181774; doi:10.3390/ijms23116162)
Supplement: Supplementary file 1 [file ijms-23-06162-s001.zip]

Archive with 1 entries (1 files):
- ijms-1751714-supplementary.pdf
